# Supplementary material for: A New Gilliam Genotypic Variant of Orientia tsutsugamushi in Human Scrub Typhus Cases from South India
Source: Microorganisms. 2025 Nov 24;13(12):2670. doi: 10.3390/microorganisms13122670 (PMC12734667; doi:10.3390/microorganisms13122670)
Supplement: Supplementary file 1 [file microorganisms-13-02670-s001.zip]

Archive with 1 entries (1 files):
- microorganisms-3907746-supplementary.pdf
